# Supplementary material for: Dietary supplementation with N-acetyl-L-cysteine ameliorates hyperactivated ERK signaling in the endometrium that is linked to poor pregnancy outcomes following ovarian stimulation in pigs
Source: J Anim Sci Biotechnol. 2024 Nov 6;15:148. doi: 10.1186/s40104-024-01109-1 (PMC11539329; doi:10.1186/s40104-024-01109-1)
Supplement: Supplementary file 2 — Additional file 2: Table S1 Summary of primer sequences used for qPCR. Table S2 Summary of antibodies used for immunohistochemistry and Western blotting. [file 40104_2024_1109_MOESM2_ESM.xlsx]

## Sheet: Table S1
Table S1 Summary of primer sequences used for qPCR
Gene	Primer sequences (5´→3´)	Length, bp	Accession number
GAPDH	F: TCGGAGTGAACGGATTTG	219	NM_001206359.1
	R: CCTGGAAGATGGTGATGG
HOXA10	F: AAAGAGCGGCCGGAAGAA	120	NM_001257354.2
	R: ACGCTGCGGCTGATCTCTAG
LIF	F: GAGCCATTTCCCAACAACTTG	119	NM_214402.2
	R: TAGGCGATGATGCGGTACAG
LTF	F: TCGAAAGTCCTGCCACACAG	79	NM_214362.3
	R: GTCCAAGAACCGGCGAAGTA
PTGES	F: CCTGCGCTCGGAGACTTAG	199	NM_001038631.1
	R: CTCACTTGGCCCGTGATGAT
MUC1	F: CTTAAAGCGGAAGCAGGCAC	197	XM_021089730.1
	R: TTCTTTCGTCGGCACTGACA
PTGS2	F: TGAAGCCCACTCCAAACACA	181	NM_214321.1
	R: GCTTCCCAGCTTTTATAGCCATAG
PGR	F: AGGGTTTTAGGGAGACGGGA	233	NM_001166488.1
	R: CCGGCGAAGGTAGTTGTAGG
ESR1	F: AATCTGCCAAGGAGACTCGC	289	NM_214220.1
	R: TCATCTCTCTGGCGCTTGTG
FGF2	F: GCAGAAGAGAGAGGGGTTGT	102	NM_001405514.1
	R: GTCTGTAACACATTTAGAAGCCAGT
FGF7	F: GTAGCAAACAGCATCGCAGC	203	XM_013993026.2
	R: TGATCGTTGCTCCTAGGTCAC
FGF9	F: GCAGTCACGGACTTGGATCA	216	NM_213801.1
	R: CTTCTCGTTCATGCCCAGGT
FGFR1	F: AGCACATCGAGGTGAATGGG	173	XM_005671767.3
	R: TCCGATAGAGTTACCCGCCA
FGFR2	F: TTCTGTGCCGGATGAAGACC	102	NM_001099924.2
	R: CTGTTACCTGTCTCCGCAGG

## Sheet: Table S2
Table S2 Summary of antibodies used for immunohistochemistry and Western blotting
Antibody	Company	Catalog number	Species Reactivity from official website	Dilution ratio	Assay	Note
anti-PCNA	Abcam (Cambridge, CB2 0AX, UK)	ab29	Mouse, Rat, Human	1:200	Immunohistochemical	Predicted react with pig based on BLAST match
				1:1000	Western Blotting
Anti-ERα	Abcam (Cambridge, CB2 0AX, UK)	ab108398	Human	1:400	Immunohistochemical	Predicted react with pig based on BLAST match
anti-PGR	Proteintech (Rosemont, IL, USA)	25871-1-AP	Human, Mouse	1:400	Immunohistochemical	Predicted react with pig based on BLAST match
anti-FGF7	Abcam (Cambridge, CB2 0AX, UK)	ab214178	Rat	1:200	Immunohistochemical	Predicted react with pig based on BLAST match
anti-FGF7	Abcam (Cambridge, CB2 0AX, UK)	ab131162	Mouse, Rat, Human	1:1000	Western Blotting	Predicted react with pig based on BLAST match
anti-GAPDH	Abcam (Cambridge, CB2 0AX, UK)	ab9484	Pig, Mouse, Rat, Chicken, Cow, Human, Xenopus laevis, Chinese hamster	1:1000	Western Blotting
anti-pFGFR	Cell Signaling Technology (Danvers, MA, USA)	3471S	Human	1:1000	Western Blotting	Predicted react with pig based on BLAST match
anti-pERK	Cell Signaling Technology (Danvers, MA, USA)	4376S	Pig, Human, Mouse, Rat, Hamster, Monkey, Mink, D. melanogaster, Zebrafish, S. cerevisiae	1:1000	Western Blotting
				1:100	Immunohistochemical
anti-ERK	Cell Signaling Technology (Danvers, MA, USA)	9102S	Pig, Human, Mouse, Rat, Hamster, Monkey, Mink, Zebrafish, Bovine, S. cerevisiae	1:1000	Western Blotting
HRP conjugated anti-mouse antidody	Zhongshan Jinqiao (Beijing, China)	ZB2305		1:5000	Western Blotting
				1:200	Immunohistochemical
HRP conjugated anti-rabbit antidody	Zhongshan Jinqiao (Beijing, China)	ZB2301		1:5000	Western Blotting
				1:200	Immunohistochemical
